# Supplementary material for: Association between Smoking and Urine Indole Levels Measured by a Commercialized Test
Source: Metabolites. 2022 Mar 9;12(3):234. doi: 10.3390/metabo12030234 (PMC8950635; doi:10.3390/metabo12030234)
Supplement: Supplementary file 1 [file metabolites-12-00234-s001.zip]

Archive with 1 entries (1 files):
- metabolites-1581775-supplementary.pdf
